# Supplementary material for: Integrated Transcriptomic and Epigenomic Analysis of Primary Human Lung Epithelial Cell Differentiation
Source: PLoS Genet. 2013 Jun 20;9(6):e1003513. doi: 10.1371/journal.pgen.1003513 (PMC3688557; doi:10.1371/journal.pgen.1003513)
Supplement: Table S1 — HOMER motif analysis of cell-specific TFBS. Each transcription factor (as recorded in HOMER known motifs database) and the associated p-value of enrichment for each day-specific chromatin mark. (XLS) [file pgen.1003513.s018.xls]

## Sheet: TableS1.csv
HOMER TF	K27D0	AcD0	AcD8	K27D8
TATA-Box(TBP)/Promoter/Homer	0.979	8.94e-32	1.02	6.47e-07
FOXA1(Forkhead)/LNCAP-FOXA1-ChIP-Seq/Homer	0.982	3.94e-55	1.01	1.89e-05
CRX(Homeobox)/Retina-Crx-ChIP-Seq/Homer	0.982	1.39e-28	1.01	2.41e-05
FOXA1(Forkhead)/MCF7-FOXA1-ChIP-Seq/Homer	0.991	3.55e-48	1.02	2.45e-05
Cdx2(Homeobox)/mES-Cdx2-ChIP-Seq/Homer	0.99	3.5e-25	1.01	2.79e-05
Lhx3(Homeobox)/Forebrain-p300-ChIP-Seq/Homer	0.988	2.29e-34	1.02	0.000369
Pdx1(Homeobox)/Islet-Pdx1-ChIP-Seq/Homer	0.988	2.29e-34	1.02	0.000369
Oct2(POU/Homeobox)/Bcell-Oct2-ChIP-Seq/Homer	0.983	4.56e-11	1.04	0.00072
Oct4(POU/Homeobox)/mES-Oct4-ChIP-Seq/Homer	0.989	2.64e-22	1.02	0.00075
SEP3(MADS)/Arabidoposis-Flower-Sep3-ChIP-Seq/Homer	0.992	5.31e-24	1	0.000892
Gata1(Zf)/K562-GATA1-ChIP-Seq/Homer	0.989	7.14e-15	1.01	0.00097
Foxa2(Forkhead)/Liver-Foxa2-ChIP-Seq/Homer	0.992	2.07e-16	1.02	0.00131
STAT6(Stat)/CD4-Stat6-ChIP-Seq/Homer	0.985	1.59e-09	1.01	0.00199
CEBP(bZIP)/CEBPb-ChIP-Seq/Homer	0.978	2.64e-19	1	0.00213
Unknown/Homeobox/Limb-p300-ChIP-Seq/Homer	0.985	1.31e-25	1.01	0.0029
CHR/Cell-Cycle-Exp/Homer	0.982	8.96e-29	1	0.00442
Gata2(Zf)/K562-GATA2-ChIP-Seq/Homer	0.986	2.57e-17	1	0.0051
OCT4-SOX2-TCF-NANOG((POU/Homeobox/HMG)/mES-ChIP-Seq/Homer	0.985	1.2e-13	1.01	0.00619
Tcf12(HLH)/GM12878-Tcf12-ChIP-Seq/Homer	0.973	3.55e-05	1.01	0.00838
Nanog(Homeobox)/mES-Nanog-ChIP-Seq/Homer	0.979	1.38e-08	1.02	0.0145
TEAD(TEA)/Fibroblast-PU.1-ChIP-Seq/Homer	0.948	1.35e-12	1.01	0.0327
Sox2(HMG)/mES-Sox2-ChIP-Seq/Homer	0.95	0.000294	0.999	0.0346
Foxo1(Forkhead)/RAW-Foxo1-ChIP-Seq/Homer	0.956	4.16e-07	1.01	0.0347
NFAT(RHD)/Jurkat-NFATC1-ChIP-Seq/Homer	0.947	4.11e-18	0.999	0.0366
STAT4(Stat)/CD4-Stat4-ChIP-Seq/Homer	0.947	4.79e-11	1.01	0.0457
Hnf1(Homeobox)/Liver-Foxa2-Chip-Seq/Homer	0.938	1.63e-17	0.985	0.0523
PU.1-IRF/Bcell-PU.1-ChIP-Seq/Homer	0.948	2.44e-08	1.03	0.0601
FOXA1:AR/LNCAP-AR-ChIP-Seq/Homer	0.931	6.02e-06	1.02	0.0692
GRE(NR/IR3)/A549-GR-ChIP-Seq/Homer	0.917	0.565	0.494	0.0853
CEBP:AP1/ThioMac-CEBPb-ChIP-Seq/Homer	0.858	2.83e-11	1.01	0.13
CTCF(Zf)/CD4+-CTCF-ChIP-Seq/Homer	0.866	1.24e-06	1	0.134
CTCF-SatelliteElement/CD4+-CTCF-ChIP-Seq/Homer	0.897	0.0424	0.955	0.136
STAT5(Stat)/mCD4+-Stat5a|b-ChIP-Seq/Homer	0.872	5.51e-07	1	0.142
PAX3:FKHR-fusion(Paired/Homeobox)/Rh4-PAX3:FKHR-ChIP-Seq/Homer	0.815	8.77e-09	1.01	0.217
RFX(HTH)/K562-RFX3-ChIP-Seq/Homer	0.794	0.497	0.513	0.219
NFAT:AP1/Jurkat-NFATC1-ChIP-Seq/Homer	0.737	0.00242	1.03	0.266
ZBTB33/GM12878-ZBTB33-ChIP-Seq/Homer	0.777	0.801	0.244	0.267
Tcf3(HMG)/mES-Tcf3-ChIP-Seq/Homer	0.712	0.00325	1.01	0.299
EWS:ERG-fusion(ETS)/CADO_ES1-EWS:ERG-ChIP-Seq/Homer	0.706	3.12e-07	1.01	0.317
AP-1(bZIP)/ThioMac-PU.1-ChIP-Seq/Homer	0.656	7e-10	1	0.343
REST-NRSF(Zf)/Jurkat-NRSF-ChIP-Seq/Homer	0.733	0.92	0.158	0.345
STAT1(Stat)/HelaS3-STAT1-ChIP-Seq/Homer	0.685	6.26e-06	1.02	0.351
GATA:SCL/Ter119-SCL-ChIP-Seq/Homer	0.631	0.0613	0.924	0.406
Srebp2(HLH)/HepG2-Srebp2-ChIP-Seq/Homer	0.621	0.89	0.113	0.41
ARE(NR)/LNCAP-AR-ChIP-Seq/Homer	0.63	0.933	0.0696	0.413
X-box(HTH)/NPC-H3K4me1-ChIP-Seq/Homer	0.585	0.243	0.742	0.419
Klf4(Zf)/mES-Klf4-ChIP-Seq/Homer	0.536	1	3.5e-11	0.467
AARE(HLH)/mES-cMyc-ChIP-Seq/Homer	0.58	0.0477	0.99	0.471
GFY(?)/Promoter/Homer	0.563	0.987	0.00087	0.484
Esrrb(NR)/mES-Esrrb-ChIP-Seq/Homer	0.526	0.994	0.0364	0.486
T1ISRE(IRF)/Ifnb-Exp/Homer	0.61	0.0301	0.987	0.498
HNF4a(NR/DR1)/HepG2-HNF4a-ChIP-Seq/Homer	0.518	0.928	0.0944	0.501
Srebp1a(HLH)/HepG2-Srebp1a-ChIP-Seq/Homer	0.521	1	0.0165	0.516
NRF1/Promoter/Homer	0.471	1	1.34e-06	0.542
E-box(HLH)/Promoter/Homer	0.469	0.974	0.0578	0.568
ETS:E-box/HPC7-Scl-ChIP-Seq/Homer	0.457	0.969	0.0361	0.57
Ets1-distal(ETS)/CD4+-PolII-ChIP-Seq/Homer	0.442	0.000652	1.02	0.576
Gfi1b(Zf)/HPC7-Gfi1b-ChIP-Seq/Homer	0.427	0.000488	1.01	0.59
RUNX(Runt)/HPC7-Runx1-ChIP-Seq/Homer	0.428	0.012	0.994	0.593
Stat3+il23(Stat)/CD4-Stat3-ChIP-Seq/Homer	0.434	0.108	0.922	0.607
Sp1(Zf)/Promoter/Homer	0.425	1	3.05e-11	0.612
ETS(ETS)/Promoter/Homer	0.398	1	0.000557	0.629
NFY(CCAAT)/Promoter/Homer	0.385	0.743	0.296	0.658
NF-E2(bZIP)/K562-NFE2-ChIP-Seq/Homer	0.382	0.0985	0.916	0.664
bHLHE40(HLH)/HepG2-BHLHE40-ChIP-Seq/Homer	0.365	1	1.66e-05	0.67
Pbx3(Homeobox)/GM12878-PBX3-ChIP-Seq/Homer	0.378	0.294	0.729	0.674
p63(p53)/Keratinocyte-p63-ChIP-Seq/Homer	0.344	1	0.000786	0.686
ETS1(ETS)/Jurkat-ETS1-ChIP-Seq/Homer	0.322	0.243	0.795	0.721
p53(p53)/p53-ChIP-Chip/Homer	0.404	0.246	0.813	0.733
Nr5a2(NR)/mES-Nr5a2-ChIP-Seq/Homer	0.26	0.998	0.00368	0.745
NFkB-p65(RHD)/GM12787-p65-ChIP-Seq/Homer	0.264	0.999	0.0164	0.755
Tlx?/NPC-H3K4me1-ChIP-Seq/Homer	0.261	0.848	0.163	0.762
TR4(NR/DR1)/Hela-TR4-ChIP-Seq/Homer	0.26	0.933	0.125	0.768
EKLF(Zf)/Erythrocyte-Klf1-ChIP-Seq/Homer	0.253	1.03	2.81e-05	0.783
PAX5-shortForm(Paired/Homeobox)/GM12878-PAX5-ChIP-Seq/Homer	0.217	0.972	0.041	0.812
CArG(MADS)/PUER-Srf-ChIP-Seq/Homer	0.226	0.00622	1.01	0.823
RUNX1(Runt)/Jurkat-RUNX1-ChIP-Seq/Homer	0.193	0.0518	0.986	0.832
JunD(bZIP)/K562-JunD-ChIP-Seq/Homer	0.197	0.613	0.403	0.842
ETV1(ETS)/GIST48-ETV1-ChIP-Seq/Homer	0.182	0.958	0.0717	0.851
FXR(NR/IR1)/Liver-FXR-ChIP-Seq/Homer	0.175	1.02	0.000242	0.856
GFX(?)/Promoter/Homer	0.28	0.484	0.575	0.857
HRE(HSF)/HepG2-HSF1-ChIP-Seq/Homer	0.176	0.909	0.144	0.863
PU.1(ETS)/ThioMac-PU.1-ChIP-Seq/Homer	0.169	0.00197	1.01	0.866
NF1(CTF)/LNCAP-NF1-ChIP-Seq/Homer	0.16	0.964	0.0464	0.868
CRE(bZIP)/Promoter/Homer	0.151	1.01	0.0159	0.872
Stat3(Stat)/mES-Stat3-ChIP-Seq/Homer	0.152	0.274	0.76	0.878
ETS:RUNX/Jurkat-RUNX1-ChIP-Seq/Homer	0.135	0.781	0.237	0.886
c-Myc/mES-cMyc-ChIP-Seq/Homer	0.128	1.02	1.49e-09	0.888
ISRE(IRF)/ThioMac-LPS-exp/HOMER	0.131	1.68e-08	1.01	0.889
GFY-Staf/Promoters/Homer	0.166	1.02	0.00382	0.894
RUNX-AML(Runt)/CD4+-PolII-ChIP-Seq/Homer	0.127	0.415	0.62	0.897
ERG(ETS)/VCaP-ERG-ChIP-Seq/Homer	0.1	0.557	0.503	0.918
VDR(NR/DR3)/GM10855-VDR+vitD-ChIP-Seq/Homer	0.103	1.01	9.83e-10	0.922
EGR(Zf)/K562-EGR1-ChIP-Seq/Homer	0.109	1.02	0.000111	0.924
E2F(E2F)/Cell-Cycle-Exp/Homer	0.104	0.806	0.241	0.928
Jun-AP1(bZIP)/K562-cJun-ChIP-Seq/Homer	0.0852	0.00235	0.998	0.933
NF1:FOXA1/LNCAP-FOXA1-ChIP-Seq/Homer	0.098	1.45e-05	1.01	0.934
GLI3(Zf)/GLI3-ChIP-Chip/Homer	0.0942	0.987	0.000756	0.935
p53(p53)/mES-cMyc-ChIP-Seq/Homer	0.137	0.224	0.813	0.936
PAX5(Paired/Homeobox)/GM12878-PAX5-ChIP-Seq/Homer	0.091	1.01	1.26e-05	0.941
NFkB-p65-Rel(RHD)/LPS-exp/Homer	0.0944	0.0997	0.945	0.941
NRF1(NRF)/MCF7-NRF1-ChIP-Seq/Homer	0.0827	1.02	1.4e-11	0.944
EBF(EBF)/proBcell-EBF-ChIP-Seq/Homer	0.059	1.01	0.000332	0.957
PPARE(NR/DR1)/3T3L1-Pparg-ChIP-Seq/Homer	0.0629	1.01	1.95e-07	0.964
n-Myc(HLH)/mES-nMyc-ChIP-Seq/Homer	0.0519	1	1.94e-12	0.97
GABPA(ETS)/Jurkat-GABPa-ChIP-Seq/Homer	0.0357	0.961	0.0538	0.978
NFkB-p50,p52(RHD)/p50-ChIP-Chip/Homer	0.0544	0.998	5.61e-06	0.98
Max(HLH)/K562-Max-ChIP-Seq/Homer	0.029	1.02	1.24e-08	0.985
Reverb(NR/DR2)/BLRP(RAW)-Reverba-ChIP-Seq/Homer	0.0356	0.989	0.00112	0.985
SPDEF(ETS)/VCaP-SPDEF-ChIP-Seq/Homer	0.0339	0.685	0.381	0.988
ELF1(ETS)/Jurkat-ELF1-ChIP-Seq/Homer	0.0147	0.999	7.26e-07	0.994
ERE(NR/IR3)/MCF7-ERa-ChIP-Seq/Homer	0.0342	1.03	0.00291	0.995
RXR(NR/DR1)/3T3L1-RXR-ChIP-Seq/Homer	0.016	1.01	0.00808	0.999
Tcfcp2l1(CP2)/mES-Tcfcp2l1-ChIP-Seq/Homer	0.0149	0.953	0.0675	1
YY1(Zf)/Promoter/Homer	0.0151	1.01	0.000506	1
HEB?/mES-Nanog-ChIP-Seq/Homer	0.0336	1.01	1.11e-09	1
E2A-nearPU.1(HLH)/Bcell-PU.1-ChIP-Seq/Homer	1.05e-06	0.999	1.41e-28	1.01
E2A(HLH)/proBcell-E2A-ChIP-Seq/Homer	3.03e-05	1.02	2.73e-23	1.01
MyoD(HLH)/Myotube-MyoD-ChIP-Seq/Homer	0.000163	1.01	5.89e-07	1.01
NF1-halfsite(CTF)/LNCaP-NF1-ChIP-Seq/Homer	0.000475	1.01	0.00884	1.01
USF1(HLH)/GM12878-Usf1-ChIP-Seq/Homer	0.00323	1	2.37e-09	1.01
ZFX(Zf)/mES-Zfx-ChIP-Seq/Homer	0.00751	1.02	2.05e-43	1.01
LXRE(NR/DR4)/BLRP(RAW)-LXRb-ChIP-Seq/Homer	0.0105	0.263	0.775	1.01
EWS:FLI1-fusion(ETS)/SK_N_MC-EWS:FLI1-ChIP-Seq/Homer	0.0136	0.89	0.146	1.01
ATF3(bZIP)/K562-ATF3-ChIP-Seq/Homer	0.0259	1.02	2.6e-05	1.01
Znf263(Zf)/K562-Znf263-ChIP-Seq/Homer	6.74e-06	1	2.23e-28	1.02
AR-halfsite(NR)/LNCaP-AR-ChIP-Seq/Homer	9.28e-05	1.03	5.69e-09	1.02
EBF1(EBF)/Near-E2A-ChIP-Seq/Homer	0.000114	1.01	9.47e-27	1.02
ZNF711(Zf)/SH-SY5Y-ZNF711-ChIP-Seq/Homer	0.000514	1.03	3.97e-59	1.02
AP2gamma(AP2)/MCF7-TFAP2c-ChIP-Seq/Homer	0.000516	1.02	2.82e-31	1.02
Tcf4(HMG)/Hct116-Tcf4-ChIP-Seq/Homer	0.000817	1	1.8e-13	1.02
c-Myc(HLH)/LNCAP-cMyc-ChIP-Seq/Homer	0.00175	1.02	4.92e-12	1.02
c-Jun-CRE(bZIP)/K562-cJun-ChIP-Seq/Homer	0.00704	0.501	0.542	1.02
AP-2alpha(AP2)/Hela-AP2alpha-ChIP-Seq/Homer	0.000305	1	4.87e-34	1.03
Erra(NR)/HepG2-Erra-ChIP-Seq/Homer	0.00011	1.01	1.23e-14	1.04
